# Supplementary material for: Gene expression profiling of potential peroxisome proliferator-activated receptor (PPAR) target genes in human hepatoblastoma cell lines inducibly expressing different PPAR isoforms
Source: Nucl Recept. 2005 Oct 3;3:3. doi: 10.1186/1478-1336-3-3 (PMC1262764; doi:10.1186/1478-1336-3-3)
Supplement: Additional File 1 — Changes in mRNA expression levels in HepG2-tet-off-hPPAR cell lines by ligands. Microarray analyses were performed on HepG2-tet-off-hPPAR cells; the cells were cultured in the presence (Dox) or absence of Dox for 5 days. In the absence of Dox, the cells were treated with PPAR ligands (100 μM fenofibric acid for PPARα (Feno), 100 nM GW501516 for PPARδ (GW) or 10 μM ciglitizone for PPARγ (Cig)) or vehicle (DMSO) for 24 h. Gene expression profiles were compared between DMSO and Dox (DMSO versus Dox), ligands and Dox (Feno versus Dox, GW versus Dox, and Cig versus Dox were indicated in the case of PPARα, PPARδ and PPARγ, respectively) or ligands and DMSO (Feno versus DMSO, GW versus DMSO, and Cig versus DMSO were indicated in the case of PPARα, PPARδ and PPARγ, respectively). Average differences expressed the intensities of the mRNA levels in HepG2-tet-off-hPPARs cell lines. Samples were analysed using GeneChip® software Microarray Suite (MAS) Ver.5.0 (Affymetrix). [file 1478-1336-3-3-S1.xls]

## Sheet: sheet1
					PPARa						PPARd						PPARg1						PPARg2
			Average difference			Fold change			Average difference			Fold change			Average difference			Fold change			Average difference			Fold change
Gene	Accession				DMSO	Feno	Feno				DMSO	GW	GW				DMSO	Cig	Cig				DMSO	Cig	Cig
	No.	Dox	DMSO	Feno	vs.	vs.	vs.	Dox	DMSO	GW	vs.	vs.	vs.	Dox	DMSO	Cig	vs.	vs.	vs.	Dox	DMSO	Cig	vs.	vs.	vs.
					Dox	Dox	DMSO				Dox	Dox	DMSO				Dox	Dox	DMSO				Dox	Dox	DMSO
Fatty acid metabolism
acetyl-Coenzyme A acyltransferase 1 (peroxisomal 3-oxoacyl-Coenzyme A thiolase)	NM_001607	284.7	405.1	460	1.4229	1.61574	1.13552	250.6	171.3	368.8	0.683559	1.47167	2.15295	253.7	308.5	525	1.216	2.06937	1.70178	229.2	326.3	461.6	1.42365	2.01396	1.41465
acetyl-Coenzyme A acyltransferase 2 (mitochondrial 3-oxoacyl-Coenzyme A thiolase)	NM_006111	274.8	435	527.6	1.58297	1.91994	1.21287	236.6	251.9	385.7	1.06467	1.63018	1.53116	277.8	248.2	363.9	0.893449	1.30994	1.46616	196.2	232.3	479	1.184	2.44139	2.06199
acyl-CoA synthetase long-chain family member 1	NM_001995	196.3	360.4	685	1.83597	3.48956	1.90067	192.3	157.9	330	0.821113	1.71607	2.08993	119.5	105.5	274.6	0.882845	2.29791	2.60284	245.9	200.5	246.8	0.815372	1.00366	1.23092
acyl-Coenzyme A dehydrogenase, C-4 to C-12 straight chain	NM_000016	248	401	625.9	1.61694	2.52379	1.56085	161.2	103.6	327.1	0.64268	2.02916	3.15734	150.8	186.4	223.5	1.23607	1.4821	1.19903	203.7	284.3	366.4	1.39568	1.79872	1.28878
acyl-Coenzyme A dehydrogenase, very long chain	NM_000018	297.2	642.1	1027.5	2.1605	3.45727	1.60022	255.8	235	688.6	0.918686	2.69195	2.93021	194	264	382.6	1.36082	1.97216	1.44924	277.9	430.9	647.8	1.55056	2.33105	1.50337
carnitine palmitoyltransferase 1A (liver)	NM_001876	138.4	205.5	396.4	1.48483	2.86416	1.92895	78.3	28.7	160.7	0.366539	2.05236	5.5993	84.5	62.5	114.2	0.739645	1.35148	1.8272	141	158.5	174.8	1.12411	1.23972	1.10284
enoyl Coenzyme A hydratase 1, peroxisomal	NM_001398	304.2	692.9	793.9	2.27778	2.6098	1.14576	271.4	268.9	556.1	0.990789	2.04901	2.06806	395.2	457.9	576.5	1.15865	1.45876	1.25901	326.6	469.4	647	1.43723	1.98102	1.37836
hydroxyacyl-Coenzyme A dehydrogenase/3-ketoacyl-Coenzyme A thiolase/enoyl-Coenzyme A hydratase (trifunctional protein), alpha subunit	NM_000182	318	469.3	772.2	1.47579	2.4283	1.64543	368.2	328.5	546.9	0.892178	1.48533	1.66484	318.2	427.9	516.8	1.34475	1.62414	1.20776	239.7	338.5	549.3	1.41218	2.29161	1.62275
hydroxyacyl-Coenzyme A dehydrogenase/3-ketoacyl-Coenzyme A thiolase/enoyl-Coenzyme A hydratase (trifunctional protein), beta subunit	NM_000183	677.4	1181.3	1801.8	1.74387	2.65988	1.52527	677.2	642.9	877.4	0.94935	1.29563	1.36475	568.1	666.4	844.5	1.17303	1.48653	1.26726	591.9	676.6	960.4	1.1431	1.62257	1.41945
solute carrier family 25 (carnitine/acylcarnitine translocase), member 20	NM_000387	135.3	163	301.1	1.20473	2.22542	1.84724	132.8	121	180.9	0.911145	1.3622	1.49504	206.8	171.5	191.3	0.829304	0.925048	1.11545	183.8	192	234	1.04461	1.27312	1.21875
Antioxidant
catalase	NM_001752	150.7	227.7	355.5	1.51095	2.35899	1.56126	596.2	408.1	867.4	0.684502	1.45488	2.12546	813.6	862	1251	1.05949	1.53761	1.45128	549.2	927	1420.5	1.68791	2.58649	1.53236
glutathione peroxidase 3 (plasma)	NM_002084	421.5	673.5	892	1.59786	2.11625	1.32442	376.1	357.2	524.4	0.949747	1.39431	1.46809	307.1	657.9	1113.8	2.1423	3.62683	1.69296	368.7	783.5	1463.8	2.12503	3.97017	1.86828
vanin 1	NM_004666	17.8	90.3	229.9	5.07303	12.9157	2.54596	31	21.2	59.3	0.683871	1.9129	2.79717	15.8	38.2	95.1	2.41772	6.01899	2.48953	49.9	88.2	284.5	1.76754	5.7014	3.22562
Ketogenesis
3-hydroxy-3-methylglutaryl-Coenzyme A synthase 2 (mitochondrial)	NM_005518	6.8	220.3	1065	32.3971	156.618	4.83432	13.2	14.9	33.1	1.12879	2.50758	2.22148	17.8	38.1	116.9	2.14045	6.56742	3.06824	7.4	16.3	48.3	2.2027	6.52703	2.96319
Transport / strage
adipose differentiation-related protein	NM_001122	1323.7	2595.8	4547.4	1.96102	3.43537	1.75183	1270.9	283	3685.9	0.222677	2.90023	13.0244	684.7	2278.3	4152.7	3.32744	6.06499	1.82272	858.8	2920.9	4920.6	3.40114	5.72962	1.68462
ATP-binding cassette, sub-family C (CFTR/MRP), member 3	NM_020037	44	129.7	201.5	2.94773	4.57955	1.55359	108.4	184.8	236.7	1.7048	2.18358	1.28084	100.5	76.9	98.8	0.765174	0.983085	1.28479	162.8	143.4	176.2	0.880835	1.08231	1.22873
coatomer protein complex, subunit alpha	NM_004371	67.7	60.3	74.1	0.890694	1.09453	1.22886	88.6	89.2	82.4	1.00677	0.930023	0.923767	90.9	159.8	162.3	1.75798	1.78548	1.01564	97.1	124.7	198.5	1.28424	2.04428	1.59182
C-terminal linking and modulating proten / PDZ domain containing 1	NM_002614	157.8	340.7	476.1	2.15906	3.01711	1.39742	123	64.2	350	0.521951	2.84553	5.45171	147.6	152.5	357.6	1.0332	2.42276	2.34492	126.7	250.6	406.5	1.9779	3.20837	1.62211
fatty acid binding protein 1, liver	NM_001443	2282.2	3163.8	4743.7	1.38629	2.07856	1.49937	2284.1	401	3033.7	0.175561	1.32818	7.56534	404.7	1105.9	2638.7	2.73264	6.52014	2.38602	284.2	1000.9	2966.9	3.52182	10.4395	2.96423
lipase, hepatic	NM_000236	17.6	146.8	182.8	8.34091	10.3864	1.24523	62	44.7	178.9	0.720968	2.88548	4.00224	67.2	72.8	166.2	1.08333	2.47321	2.28297	68.1	111.4	271.6	1.63583	3.98825	2.43806
Niemann-Pick disease, type C1	NM_000271	271.7	249.4	358.4	0.917924	1.3191	1.43705	340.5	515.8	584.3	1.51483	1.71601	1.1328	167.7	232.9	400.5	1.38879	2.38819	1.71962	197.4	224.9	252.4	1.13931	1.27862	1.12228
Sec23 homolog A (S. cerevisiae)	NM_006364	213.4	190.1	220.4	0.890815	1.0328	1.15939	161.9	147.6	142	0.911674	0.877085	0.96206	135.6	165	183.1	1.21681	1.35029	1.1097	196.1	241.4	460.4	1.231	2.34778	1.90721
solute carrier family 16 (monocarboxylic acid transporters), member 1	NM_003051	470.3	714.7	1068.9	1.51967	2.2728	1.49559	435.3	368.1	606.4	0.845624	1.39306	1.64738	508	530.3	750.4	1.0439	1.47717	1.41505	562.8	656.5	1006.8	1.16649	1.78891	1.53359
solute carrier family 22 (organic anion transporter), member 7	NM_006672	50.3	89.3	72.3	1.77535	1.43738	0.80963	48.1	50.1	107.6	1.04158	2.23701	2.1477	31.6	13.1	18.8	0.414557	0.594937	1.43511	24.7	34.7	6.2	1.40486	0.251012	0.178674
solute carrier family 30 (zinc transporter), member 10	NM_018713	56.4	101.3	149.7	1.7961	2.65426	1.47779	66.7	90.1	144.6	1.35082	2.16792	1.60488	99.5	134.6	202.1	1.35276	2.03116	1.50149	42.3	118.6	247.2	2.80378	5.84397	2.08432
solute carrier family 4, sodium bicarbonate cotransporter, member 7	NM_003615	47.9	40.3	47.1	0.841336	0.983299	1.16873	62.5	85.5	75.6	1.368	1.2096	0.884211	44.1	68.9	108.6	1.56236	2.46259	1.5762	55.4	76.9	73.7	1.38809	1.33032	0.958388
Syntaxin 7	NM_003569	98.5	74.1	86	0.752284	0.873096	1.16059	83.1	93.3	106.2	1.12274	1.27798	1.13826	61.9	83.8	128	1.3538	2.06785	1.52745	76.9	73.3	101.3	0.953186	1.3173	1.38199
Electron transport
all-trans-13,14-dihydroretinol saturase	NM_017750	211.9	268.9	231.5	1.26899	1.0925	0.860915	155.7	129.8	154.4	0.833654	0.991651	1.18952	166.3	185.8	185.8	1.11726	1.11726	1	109.9	234.3	374.2	2.13194	3.40491	1.5971
cytochrome P450, family 1, subfamily A, polypeptide 2	NM_000761	96.7	133.6	162.5	1.38159	1.68046	1.21632	118.2	103.4	76.6	0.874788	0.648054	0.740812	109.1	79.2	248.8	0.72594	2.28048	3.14141	95.5	138.3	677.1	1.44817	7.09005	4.89588
diaphorase (NADH) (cytochrome b-5 reductase)	NM_000398	768.7	1080.9	1222.4	1.40614	1.59022	1.13091	1071	1382	1487.3	1.29038	1.3887	1.07619	517.6	924.2	1089.8	1.78555	2.10549	1.17918	606.9	810.6	1301.7	1.33564	2.14483	1.60585
P450 (cytochrome) oxidoreductase	NM_000941	421.7	445	781.9	1.05525	1.85416	1.75708	396.3	339.9	603.9	0.857684	1.52385	1.7767	428.5	503.5	1041.9	1.17503	2.43151	2.06931	288.1	346.7	802.9	1.2034	2.78688	2.31584
Gluconeogenesis
aquaporin 3	NM_004925	50.5	151.4	295.8	2.99802	5.85743	1.95376	54.5	14.1	104.1	0.258716	1.91009	7.38298	38.3	60.4	130.7	1.57702	3.41253	2.16391	151.2	208.7	467.5	1.38029	3.09193	2.24006
glycerol kinase	NM_000167	82.9	72.5	130.1	0.874548	1.56936	1.79448	118.9	86.9	93.5	0.730866	0.786375	1.07595	80.2	80.4	96.9	1.00249	1.20823	1.20522	78.4	144.2	248.8	1.83929	3.17347	1.72538
phosphoenolpyruvate carboxykinase 1 (soluble)	NM_002591	20.5	130.9	366.9	6.38537	17.8976	2.8029	27.7	23.1	128.5	0.833935	4.63899	5.56277	10.9	75.7	318.2	6.94495	29.1927	4.20343	4.1	141.3	454.2	34.4634	110.78	3.21444
Carbohydrate metabolism
genethonin 1	NM_003943	55.2	99.2	103.6	1.7971	1.87681	1.04435	147.9	107.3	178.8	0.72549	1.20892	1.66636	62.5	111.7	207.5	1.7872	3.32	1.85765	85	122.9	200.5	1.44588	2.35882	1.63141
glycerol kinase pseudogene 3	BC066960	73.5	61.8	96.9	0.840816	1.31837	1.56796	84.3	83.6	78.9	0.991696	0.935943	0.94378	47	59.5	77.8	1.26596	1.65532	1.30756	54.5	94.2	176.7	1.72844	3.2422	1.8758
phosphorylase kinase, alpha 2 (liver)	NM_000292	119.6	204	233.6	1.70569	1.95318	1.1451	118.5	129	226.5	1.08861	1.91139	1.75581	119.3	154.7	244.9	1.29673	2.05281	1.58306	92.7	141.7	211.2	1.52859	2.27832	1.49047
Lipid metabolism
apolipoprotein L, 1	NM_003661	74.4	125.5	131.9	1.68683	1.77285	1.051	107.8	98.6	180.9	0.914657	1.67811	1.83469	29.4	51.2	91.5	1.7415	3.11224	1.78711	47.1	128.7	239.5	2.73248	5.08493	1.86092
apolipoprotein M	NM_019101	343.9	581.1	502.5	1.68974	1.46118	0.864739	320.5	500	371.5	1.56006	1.15913	0.743	446.3	664.2	679.8	1.48824	1.52319	1.02349	242.3	479.3	787.9	1.97813	3.25175	1.64386
phospholipid transfer protein	NM_006227	108.2	108.5	150.9	1.00277	1.39464	1.39078	79.4	94.3	161.2	1.18766	2.03023	1.70944	44.8	84.9	108.7	1.89509	2.42634	1.28033	99.2	112	84.8	1.12903	0.854839	0.757143
sortilin-related receptor, L(DLR class) A repeats-containing	NM_003105	365.4	484.1	440.7	1.32485	1.20608	0.910349	462.2	630	652.9	1.36305	1.41259	1.03635	341.5	452	534.2	1.32357	1.56428	1.18186	300.7	488	780.1	1.62288	2.59428	1.59857
Metabolism
3-hydroxybutyrate dehydrogenase (heart, mitochondrial)	NM_004051	33.1	107.7	77.8	3.25378	2.35045	0.722377	56.3	78.4	64	1.39254	1.13677	0.816327	79.7	83.8	88.9	1.05144	1.11543	1.06086	64.5	86	129.9	1.33333	2.01395	1.51047
abhydrolase domain containing 3	NM_138340	91.7	154.4	321.7	1.68375	3.50818	2.08355	100.4	54.7	216.5	0.544821	2.15637	3.95795	80.5	141.5	265.6	1.75776	3.29938	1.87703	90.8	182.3	362.3	2.00771	3.99009	1.98738
aldo-keto reductase family 1, member C1 (dihydrodiol dehydrogenase 1; 20-alpha (3-alpha)-hydroxysteroid dehydrogenase)	NM_001353	1233.9	981.7	1254.1	0.795607	1.01637	1.27748	825.9	459.8	515.7	0.556726	0.62441	1.12157	491.4	751.2	1191.3	1.52869	2.4243	1.58586	659.4	732.3	1821.5	1.11056	2.76236	2.48737
aldo-keto reductase family 1, member C2 (dihydrodiol dehydrogenase 2; bile acid binding protein; 3-alpha hydroxysteroid dehydrogenase, type III)	NM_001354	1406.8	1480.1	1476.6	1.0521	1.04962	0.997635	933.9	418.3	548.8	0.447907	0.587643	1.31198	406.6	643	1405.7	1.58141	3.45721	2.18616	698	822.9	1435.7	1.17894	2.05688	1.74468
angiopoietin-like protein 4	NM_016109	11.2	19.1	201.3	1.70536	17.9732	10.5393	2.7	8.1	69.3	3	25.6667	8.55556	4.1	5.1	29.8	1.2439	7.26829	5.84314	3.2	12.4	107.4	3.875	33.5625	8.66129
arylacetamide deacetylase (esterase)	NM_001086	13	46.8	240.8	3.6	18.5231	5.1453	5	6.3	26.2	1.26	5.24	4.15873	17.4	9.9	39.1	0.568966	2.24713	3.94949	29.3	15.3	36.1	0.522184	1.23208	2.35948
biliverdin reductase B (flavin reductase (NADPH))	NM_000713	76.7	81.9	126.8	1.0678	1.65319	1.54823	82.6	69.4	71.4	0.840194	0.864407	1.02882	60.6	52.7	95.6	0.869637	1.57756	1.81404	55.6	75.4	223.8	1.35612	4.02518	2.96817
heme oxygenase (decycling) 1	NM_002133	173.6	216.3	383.5	1.24597	2.2091	1.773	122.6	81	153.8	0.660685	1.25449	1.89877	80.8	106.2	178.1	1.31436	2.20421	1.67702	120.7	262.8	507.1	2.1773	4.20133	1.9296
hepcidin antimicrobial peptide	NM_021175	53.7	44.5	83.5	0.828678	1.55493	1.8764	43.9	29.3	53.1	0.667426	1.20957	1.81229	21.7	17.7	26.1	0.815668	1.20276	1.47458	71.8	106.6	160.3	1.48468	2.23259	1.50375
hydroxysteroid dehydrogenase like 2	NM_032303	52.6	187.5	203.8	3.56464	3.87452	1.08693	46.6	31	141.1	0.665236	3.0279	4.55161	54.4	84.4	110.4	1.55147	2.02941	1.30806	55.4	135.4	119.9	2.44404	2.16426	0.885524
hypothetical protein FLJ12443	NM_024830	93.1	104	101.1	1.11708	1.08593	0.972115	132.5	142.2	152.7	1.07321	1.15245	1.07384	118	131.2	207.4	1.11186	1.75763	1.58079	82.3	127.3	262.9	1.54678	3.19441	2.0652
inter-alpha (globulin) inhibitor H3	NM_002217	277.4	442.1	612.8	1.59373	2.20908	1.38611	401.2	282.3	394.1	0.703639	0.982303	1.39603	276.3	364.7	483.3	1.31994	1.74919	1.3252	261.2	339.3	582.4	1.299	2.22971	1.71648
PH domain and leucine rich repeat protein phosphatase	NM_194449	124.4	182.4	209.5	1.46624	1.68408	1.14857	117.2	90.2	122.6	0.769625	1.04608	1.3592	113.3	121.8	211.5	1.07502	1.86673	1.73645	107.2	139.4	239.8	1.30037	2.23694	1.72023
phospholipase A2, group IIA (platelets, synovial fluid)	NM_000300	5260.1	4489.3	5014.1	0.853463	0.953233	1.1169	4712.5	3703.3	3237.5	0.785846	0.687003	0.87422	41.3	37.3	36	0.903148	0.871671	0.965147	312.1	343.6	764.5	1.10093	2.44954	2.22497
phosphomannomutase 1	NM_002676	95	115.4	102.2	1.21474	1.07579	0.885615	97	88.8	92.4	0.915464	0.952577	1.04054	49.2	79.7	107.6	1.61992	2.18699	1.35006	66.4	124.1	211.6	1.86898	3.18675	1.70508
SA hypertension-associated homolog (rat)	NM_005622	71.4	185.9	180.7	2.60364	2.53081	0.972028	82.6	61	141.5	0.738499	1.71308	2.31967	63.2	105.3	124.7	1.66614	1.9731	1.18424	48.8	107.3	229.5	2.19877	4.70287	2.13886
sulfotransferase family, cytosolic, 2A, dehydroepiandrosterone (DHEA)-preferring, member 1	NM_003167	194.3	506.4	556.5	2.60628	2.86413	1.09893	151	105.5	314.8	0.698675	2.08477	2.98389	157.2	148.8	275.9	0.946565	1.75509	1.85417	96.4	164.9	162.2	1.71058	1.68257	0.983626
UDP glycosyltransferase 1 family, polypeptide A	NM_021027	173.9	206.5	331.3	1.18746	1.90512	1.60436	151.9	154.6	177.6	1.01777	1.16919	1.14877	137.3	122.3	178.9	0.89075	1.30299	1.4628	128	167.4	302.5	1.30781	2.36328	1.80705
UDP glycosyltransferase 1 family, polypeptide A6	NM_001072	150.3	174	230.1	1.15768	1.53094	1.32241	133.4	119.1	197.9	0.892804	1.48351	1.66163	79	113.5	149.2	1.43671	1.88861	1.31454	121.6	176	265.7	1.44737	2.18503	1.50966
UDP-N-acetyl-alpha-D-galactosamine:polypeptide N-acetylgalactosaminyltransferase 2 (GalNAc-T2)	NM_004481	102.1	88	145.2	0.8619	1.42214	1.65	90.5	64.4	104.6	0.711602	1.1558	1.62422	32.2	65.4	128.7	2.03106	3.99689	1.96789	69.7	81.3	140.2	1.16643	2.01148	1.72448
Immune response
2',5'-oligoadenylate synthetase 1, 40/46kDa	NM_002534	31.9	61.4	73.4	1.92476	2.30094	1.19544	51.4	42.4	58.7	0.824903	1.14202	1.38443	23.8	48.6	104.5	2.04202	4.39076	2.15021	40.4	76.7	181.1	1.89851	4.48267	2.36115
cathepsin C	NM_001814	573.8	595.1	627.2	1.03712	1.09306	1.05394	767.8	668.1	744.1	0.870148	0.969133	1.11376	471.9	622.7	935.7	1.31956	1.98284	1.50265	491.2	767.9	1277.1	1.56331	2.59996	1.66311
chemokine (C-C motif) ligand 14 / chemokine (C-C motif) ligand 15	NM_004166	45	113.1	97.7	2.51333	2.17111	0.863837	76.7	28.8	58.2	0.375489	0.758801	2.02083	53.3	65.6	126.2	1.23077	2.36773	1.92378	66.7	87.7	161	1.31484	2.41379	1.8358
interleukin 6 signal transducer (gp130, oncostatin M receptor)	NM_002184	69.7	49.2	46.1	0.705882	0.661406	0.936992	66	87.3	81.5	1.32273	1.23485	0.933562	41.2	67.3	101.5	1.6335	2.46359	1.50817	72.8	87.1	106.6	1.19643	1.46429	1.22388
Inflammatory response
chemokine (C-C motif) ligand 20	NM_004591	705.5	344.7	544.5	0.48859	0.771793	1.57963	1169.7	1266.1	1390.3	1.08241	1.1886	1.0981	181.8	504	933.4	2.77228	5.13421	1.85198	120.9	297.7	645.2	2.46237	5.33664	2.16728
interleukin 1 receptor, type I	NM_000877	404.5	296.3	315.9	0.732509	0.780964	1.06615	402.7	168.4	237.3	0.418177	0.589272	1.40914	68.5	96.4	206.6	1.4073	3.01606	2.14315	186.6	228.2	317.5	1.22294	1.7015	1.39132
Angiogenesis
angiogenin, ribonuclease, RNase A family, 5	NM_001145	244.4	239	241	0.977905	0.986088	1.00837	348	433	402.8	1.24425	1.15747	0.930254	178.6	312.9	339.8	1.75196	1.90258	1.08597	173.4	200.8	364.9	1.15802	2.10438	1.81723
endothelial PAS domain protein 1	NM_001430	438.8	249.9	320.6	0.569508	0.730629	1.28291	539.1	471.7	519.3	0.874977	0.963272	1.10091	205.1	298.3	532.9	1.45441	2.59824	1.78646	323.8	415.1	466.2	1.28196	1.43978	1.1231
jagged 1 (Alagille syndrome)	NM_000214	111.8	110.4	177.8	0.987478	1.59034	1.61051	168.9	130.9	184.4	0.775015	1.09177	1.40871	129.4	168	269.1	1.2983	2.0796	1.60179	157.4	171.2	257.5	1.08767	1.63596	1.50409
vascular endothelial growth factor	NM_003376	231.9	295.7	385.2	1.27512	1.66106	1.30267	379.1	675.3	858.9	1.78132	2.26563	1.27188	238.3	492	887.4	2.06462	3.72388	1.80366	268.4	493.5	754	1.83867	2.80924	1.52786
Cell adhesion
cadherin 1, type 1, E-cadherin (epithelial)	NM_004360	22.5	30.2	45.4	1.34222	2.01778	1.50331	2	14	15.7	7	7.85	1.12143	45.3	70.4	270.7	1.55408	5.97572	3.84517	72.7	123.4	346.4	1.69739	4.76479	2.80713
epithelial V-like antigen 1	NM_005797	46.6	63.3	63.5	1.35837	1.36266	1.00316	89.4	68.8	98.7	0.769575	1.10403	1.43459	46.1	67.4	115.1	1.46204	2.49675	1.70772	43.1	85.3	85.7	1.97912	1.9884	1.00469
Integrin, beta 5	NM_002213	125.8	348	360.5	2.7663	2.86566	1.03592	247.1	140.1	404.1	0.566977	1.63537	2.88437	29.5	86.5	203.2	2.9322	6.88814	2.34913	331.4	227.9	111.3	0.687689	0.335848	0.488372
Cell cycle
antigen identified by monoclonal antibody Ki-67	NM_002417	151.4	160.1	132.1	1.05746	0.872523	0.825109	134.3	146.9	135.2	1.09382	1.0067	0.920354	146.7	193.5	95.4	1.31902	0.650307	0.493023	96.2	119.2	204	1.23909	2.12058	1.71141
septin 10	NM_144710	111.9	134	166	1.1975	1.48347	1.23881	147.7	98.5	121.2	0.666892	0.820582	1.23046	82.9	143.3	170.5	1.72859	2.05669	1.18981	65.5	102.9	171.4	1.57099	2.61679	1.66569
Apoptosis
cell death-inducing DFFA-like effector c	NM_022094	121	146.9	171.1	1.21405	1.41405	1.16474	97.9	153.1	156.5	1.56384	1.59857	1.02221	136.1	177.6	216.6	1.30492	1.59148	1.21959	119.9	187.8	337.5	1.56631	2.81485	1.79712
tissue inhibitor of metalloproteinase 3 (Sorsby fundus dystrophy, pseudoinflammatory)	NM_000362	146.6	153.7	139.3	1.04843	0.950205	0.906311	163.2	144.7	155.1	0.886642	0.950368	1.07187	72.7	128.9	156.3	1.77304	2.14993	1.21257	72.8	95.1	156.2	1.30632	2.1456	1.64248
Cytoskeleton organization and biogenesis
deleted in liver cancer 1	NM_006094	325.7	460.4	523.4	1.41357	1.607	1.13684	488.6	584.9	761.2	1.19709	1.55792	1.30142	260.3	354.6	527.9	1.36227	2.02804	1.48872	299.9	387.1	617.8	1.29076	2.06002	1.59597
filamin B, beta (actin binding protein 278)	NM_001457	303.7	241.3	342.3	0.794534	1.1271	1.41857	333.2	406	430.6	1.21849	1.29232	1.06059	118	255.1	253.3	2.16186	2.14661	0.992944	140.8	160.9	344.2	1.14276	2.4446	2.13922
neural precursor cell expressed, developmentally down-regulated 9	NM_006403	132.3	219.1	235.8	1.65608	1.78231	1.07622	197.8	262.6	409	1.3276	2.06775	1.5575	100.3	151.7	156.3	1.51246	1.55833	1.03032	68.5	161.7	163.7	2.36058	2.38978	1.01237
unc-84 homolog B (C. elegans)	NM_015374	80.2	99.6	94.6	1.2419	1.17955	0.949799	82.6	118.2	127.8	1.43099	1.54722	1.08122	39	84.2	92.8	2.15897	2.37949	1.10214	76.9	94.3	156.9	1.22627	2.04031	1.66384
Development
dickkopf homolog 1 (Xenopus laevis)	NM_012242	300.3	279.2	370.7	0.929737	1.23443	1.32772	194	79.8	69.4	0.41134	0.357732	0.869674	132.3	99.3	98	0.750567	0.740741	0.986908	44.8	68.7	110.4	1.53348	2.46429	1.60699
inhibitor of DNA binding 2, dominant negative helix-loop-helix protein	NM_002166	539.6	670.2	1102.7	1.24203	2.04355	1.64533	669.5	426.1	1036.2	0.636445	1.54772	2.43182	505.4	577.2	716.1	1.14207	1.4169	1.24064	472.7	643	852.9	1.36027	1.80432	1.32644
semaphorin sem2	NM_020163	111.2	120.3	141.7	1.08183	1.27428	1.17789	90.6	87.5	102.6	0.965784	1.13245	1.17257	60.2	57.6	77.3	0.956811	1.28405	1.34201	47	95.2	170.7	2.02553	3.63191	1.79307
Signal transduction
ephrin-A1	NM_004428	274.7	321.5	401.3	1.17037	1.46087	1.24821	360	376.9	490.5	1.04694	1.3625	1.30141	144.1	238.9	301.3	1.65788	2.09091	1.2612	165.3	221.8	398.1	1.3418	2.40835	1.79486
G protein-coupled receptor 109B	NM_006018	45.3	39.3	47	0.86755	1.03753	1.19593	45.4	44.1	70.9	0.971366	1.56167	1.60771	51.6	52.4	107.6	1.0155	2.08527	2.05344	28.7	46.3	63.2	1.61324	2.20209	1.36501
guanine nucleotide binding protein (G protein), gamma 12	NM_018841	17.8	69.4	192.2	3.89888	10.7978	2.76945	36.9	29	50.2	0.785908	1.36043	1.73103	47.4	22.4	27.3	0.472574	0.575949	1.21875	30.6	32.6	41.7	1.06536	1.36275	1.27914
mitogen-activated protein kinase 14	NM_001315	137.9	137.1	196.8	0.994199	1.42712	1.43545	160.9	151.1	208.7	0.939093	1.29708	1.3812	168.1	213.6	283.9	1.27067	1.68888	1.32912	151.6	200.9	430	1.3252	2.83641	2.14037
mitogen-activated protein kinase kinase kinase kinase 3	NM_003618	102.8	118.3	158.2	1.15078	1.53891	1.33728	104	73.1	102.4	0.702885	0.984615	1.40082	85.9	103.1	121.5	1.20023	1.41444	1.17847	100.8	112.3	204.3	1.11409	2.02679	1.81923
oncostatin M receptor	NM_003999	49.7	31.6	43.2	0.635815	0.869215	1.36709	53.4	36	40.5	0.674157	0.758427	1.125	45.9	63.8	108.7	1.38998	2.36819	1.70376	56.3	115.3	102.7	2.04796	1.82416	0.89072
phosphatidylinositol-specific phospholipase C, X domain containing 1	NM_018390	182.8	228.4	220.4	1.24945	1.20569	0.964974	342.7	339.2	337.2	0.989787	0.983951	0.994104	449.6	496.1	608.9	1.10343	1.35431	1.22737	318.1	517	838.7	1.62528	2.63659	1.62224
protein kinase C, delta	NM_006254	65.6	56.8	57.1	0.865854	0.870427	1.00528	71.1	55.5	60.3	0.780591	0.848101	1.08649	62.3	57.8	57.5	0.927769	0.922953	0.99481	29.1	57	119.8	1.95876	4.11684	2.10175
rho/rac guanine nucleotide exchange factor (GEF) 2	NM_004723	66.7	60.3	58.9	0.904048	0.883058	0.976783	77.5	92.4	109.5	1.19226	1.4129	1.18506	80.4	54.2	78.5	0.674129	0.976368	1.44834	41.1	57.8	115.7	1.40633	2.81509	2.00173
tensin	NM_022648	89.5	137.2	147.1	1.53296	1.64358	1.07216	144.3	219.7	195.7	1.52252	1.3562	0.89076	34.4	45.8	56.3	1.3314	1.63663	1.22926	40.3	99	176.8	2.45658	4.3871	1.78586
TRAF3 interacting protein 2	NM_147200	71.2	156.9	163.1	2.20365	2.29073	1.03952	75.6	61.8	131.4	0.81746	1.7381	2.12621	111.6	116.5	128.7	1.04391	1.15323	1.10472	94.6	118.3	210.9	1.25053	2.22939	1.78276
Regulation of transcription
activating signal cointegrator 1 complex subunit 1	NM_015947	39.3	27.8	115.5	0.707379	2.93893	4.15468	68.1	123.8	57	1.81791	0.837004	0.46042	126.2	162	90	1.28368	0.713154	0.555556	144.4	95	99.7	0.657895	0.690443	1.04947
B-cell CLL/lymphoma 6 (zinc finger protein 51)	NM_001706	187.3	303.8	275.6	1.622	1.47144	0.907176	335.4	346.3	321.4	1.0325	0.958259	0.928097	155.2	262.7	261.7	1.69265	1.68621	0.996193	157.2	221.1	453.3	1.40649	2.88359	2.0502
Cbp/p300-interacting transactivator, with Glu/Asp-rich carboxy-terminal domain, 2	NM_006079	66.2	89.3	78.6	1.34894	1.18731	0.880179	167.5	218.9	308.1	1.30687	1.8394	1.40749	107.6	232.6	381.3	2.16171	3.54368	1.63929	41.8	152.9	194.9	3.65789	4.66268	1.27469
CCAAT/enhancer binding protein (C/EBP), alpha	NM_004364	161	250.7	405.9	1.55714	2.52112	1.61907	107	185.9	356	1.73738	3.3271	1.91501	688.7	360.8	449.1	0.523886	0.652098	1.24473	408.4	319.9	424.5	0.783301	1.03942	1.32698
CCAAT/enhancer binding protein (C/EBP), delta	NM_005195	398.2	166.7	261.3	0.418634	0.656203	1.56749	549.7	254.5	257.5	0.46298	0.468437	1.01179	103.3	154.8	232.1	1.49855	2.24685	1.49935	179.4	233.6	310.5	1.30212	1.73077	1.3292
E74-like factor 5 (ets domain transcription factor)	NM_001422	34	56.5	56.6	1.66176	1.66471	1.00177	25.2	43	41	1.70635	1.62698	0.953488	36.8	24.3	162.1	0.660326	4.40489	6.67078	21.9	131.2	380.9	5.99087	17.3927	2.9032
forkhead box O1A (rhabdomyosarcoma)	NM_002015	91.4	84.3	65.3	0.922319	0.714442	0.774614	121.7	69.9	62.5	0.574363	0.513558	0.894134	45.1	25.6	103.7	0.567627	2.29933	4.05078	79	63.3	88.7	0.801266	1.12278	1.40126
nuclear receptor subfamily 1, group H, member 3	NM_005693	87.4	113.9	133.9	1.3032	1.53204	1.17559	85.4	96.7	101	1.13232	1.18267	1.04447	129.1	113.9	181.2	0.882262	1.40356	1.59087	84.2	162.4	273.9	1.92874	3.25297	1.68658
proline-rich nuclear receptor coactivator 1	NM_006813	168.7	191.4	145.6	1.13456	0.863071	0.760711	155.5	130.9	166.4	0.841801	1.0701	1.2712	61.7	125.2	208.4	2.02917	3.37763	1.66454	116.6	177.2	152.1	1.51973	1.30446	0.858352
RNA binding motif, single stranded interacting protein 1	NM_002897	290.6	299.2	319.3	1.02959	1.09876	1.06718	316.3	183.5	298.4	0.580145	0.943408	1.62616	89.1	121.2	226.9	1.36027	2.54658	1.87211	235.3	287.7	337.3	1.22269	1.43349	1.1724
TGFB-induced factor (TALE family homeobox)	NM_003244	199.4	211.9	237.3	1.06269	1.19007	1.11987	233.8	161.4	289.3	0.690334	1.23738	1.79244	84	142.3	227.4	1.69405	2.70714	1.59803	157.1	211.7	224.3	1.34755	1.42775	1.05952
trinucleotide repeat containing 9	XM_049037	338.3	300.3	280.6	0.887674	0.829441	0.934399	355.6	357.9	390.1	1.00647	1.09702	1.08997	14.7	28.7	33.6	1.95238	2.28571	1.17073	44	70.7	111.2	1.60682	2.52727	1.57284
Protein modification
betaine-homocysteine methyltransferase	NM_001713	100.7	160.1	133.5	1.58987	1.32572	0.833854	97.1	131.8	163.3	1.35736	1.68177	1.239	92.3	84.3	149.5	0.913326	1.61972	1.77343	62.4	95.1	212.4	1.52404	3.40385	2.23344
lysyl oxidase	NM_002317	55.1	60.2	74.1	1.09256	1.34483	1.2309	62.9	156	183.3	2.48013	2.91415	1.175	86.8	384	527.2	4.42396	6.07373	1.37292	45.9	254.2	477.2	5.53813	10.3965	1.87726
myotubularin related protein 4	NM_004687	142	160.4	115.3	1.12958	0.811972	0.718828	233.5	304.9	226.5	1.30578	0.970021	0.742867	174.5	194.3	222.3	1.11347	1.27393	1.14411	147	149.1	294.6	1.01429	2.00408	1.97586
pim-1 oncogene	NM_002648	111.1	103.1	140.4	0.927993	1.26373	1.36178	138	129.2	143.5	0.936232	1.03986	1.11068	82.7	116.4	181.5	1.4075	2.19468	1.55928	81.9	149.1	264.5	1.82051	3.22955	1.77398
ribosomal protein S6 kinase, 52kDa, polypeptide 1	NM_012424	50	64.4	70.2	1.288	1.404	1.09006	109.9	54.8	84.8	0.498635	0.771611	1.54745	100.5	65.2	80.9	0.648756	0.804975	1.2408	49.4	62.5	136.6	1.26518	2.76518	2.1856
SNF related kinase	NM_017719	163.8	168.8	225	1.03053	1.37363	1.33294	177.4	162.1	182.2	0.913754	1.02706	1.124	118.7	171.5	251.9	1.44482	2.12216	1.4688	153.5	225.1	350.2	1.46645	2.28143	1.55575
Protein ubiquitination
deltex 4 homolog (Drosophila)	XM_166213	134.1	218.6	228.9	1.63013	1.70694	1.04712	95.8	107.6	102.6	1.12317	1.07098	0.953532	131.4	142	243.8	1.08067	1.8554	1.7169	120.8	189.4	302	1.56788	2.5	1.59451
ring finger protein 10	NM_014868	159.1	201.3	182.6	1.26524	1.14771	0.907104	181.2	173.4	189.3	0.956954	1.0447	1.0917	135.1	167.4	289.3	1.23908	2.14138	1.7282	195.2	262.8	176.9	1.34631	0.90625	0.673135
sequestosome 1	NM_003900	486.9	394.4	659.8	0.810023	1.3551	1.67292	525.9	338.4	642.4	0.643468	1.22153	1.89835	317.6	309.7	635.5	0.975126	2.00094	2.05199	509.8	302.3	650.2	0.592978	1.2754	2.15084
tribbles homolog 2 (Drosophila)	NM_021643	125.4	227.6	266.3	1.81499	2.1236	1.17004	78.8	87.6	161.2	1.11168	2.04569	1.84018	55.5	45.2	52.4	0.814414	0.944144	1.15929	39.7	56.6	75.2	1.42569	1.89421	1.32862
Proteolysis and peptidolysis
hepsin (transmembrane protease, serine 1)	NM_002151	155.8	236.3	264	1.51669	1.69448	1.11722	233.2	391.1	366.1	1.6771	1.5699	0.936078	223.6	272.9	371.9	1.22048	1.66324	1.36277	144.5	256.3	383.5	1.7737	2.65398	1.49629
ring finger protein 128	NM_024539	220	251.4	265.8	1.14273	1.20818	1.05728	244.7	214.6	294.4	0.876992	1.20311	1.37185	138.2	206.8	293.2	1.49638	2.12156	1.41779	144	181.9	324.4	1.26319	2.25278	1.7834
Others
activating transcription factor 7 interacting protein 2	NM_024997	83	73.7	164.2	0.887952	1.97831	2.22795	64.2	106	133.5	1.65109	2.07944	1.25943	164.6	63.4	133.7	0.385176	0.812272	2.10883	106.1	117.4	212.5	1.1065	2.00283	1.81005
brain protein 44-like	NM_016098	218	219.4	429	1.00642	1.96789	1.95533	227.7	150.2	262.1	0.65964	1.15108	1.74501	334.9	493	938.1	1.47208	2.80113	1.90284	216.5	263.1	374.9	1.21524	1.73164	1.42493
chromatin modifying protein 5	NM_016410	149.9	167.8	163.7	1.11941	1.09206	0.975566	191	168.4	162.8	0.881675	0.852356	0.966746	104.3	92.9	228.3	0.8907	2.18888	2.45748	166.6	228.5	184.4	1.37155	1.10684	0.807002
chromosome 11 open reading frame 32	BC040643	244.2	426.8	394.1	1.74775	1.61384	0.923383	400.1	480.3	483.7	1.20045	1.20895	1.00708	160.2	309.6	478.3	1.93258	2.98564	1.5449	157.6	311.3	606.5	1.97525	3.84835	1.94828
chromosome 2 open reading frame 26	NM_023016	162.4	158.5	198	0.975985	1.21921	1.24921	140.3	126.4	148.7	0.900927	1.05987	1.17642	109.4	128.1	238.5	1.17093	2.18007	1.86183	106.7	107.7	242	1.00937	2.26804	2.24698
chromosome 20 open reading frame 19	NM_018474	276.3	693.5	792.2	2.50995	2.86717	1.14232	234.4	363	634	1.54863	2.70478	1.74656	151.5	298.4	390.4	1.96964	2.5769	1.30831	164.3	387.6	568.8	2.3591	3.46196	1.46749
chromosome 5 open reading frame 13	NM_004772	129.3	149.5	164.6	1.15623	1.27301	1.101	113.8	170.5	167.5	1.49824	1.47188	0.982405	168.8	206.8	259.2	1.22512	1.53555	1.25338	128.7	192.7	291.4	1.49728	2.26418	1.5122
chromosome 9 open reading frame 132	NM_203305	114.6	137.8	213.7	1.20244	1.86475	1.5508	131.8	120.9	184.8	0.917299	1.40212	1.52854	87.2	99.4	127	1.13991	1.45642	1.27767	85.5	112	170.7	1.30994	1.99649	1.52411
COBL-like 1	NM_014900	73.6	98	144.3	1.33152	1.9606	1.47245	109.7	104.4	139.4	0.951686	1.27074	1.33525	130.4	104.9	184.4	0.804448	1.41411	1.75786	73.2	90.8	160.3	1.24044	2.18989	1.76542
cystatin B (stefin B)	NM_000100	391	415.3	428.8	1.06215	1.09668	1.03251	377.9	574.2	631.4	1.51945	1.67081	1.09962	534.5	629.1	1065.5	1.17699	1.99345	1.69369	435.9	687.8	1199.4	1.57788	2.75155	1.74382
DNA-damage-inducible transcript 4	NM_019058	171.5	227.9	268.5	1.32886	1.5656	1.17815	283.2	600.5	969	2.12041	3.42161	1.61366	177.6	411.3	456.8	2.31588	2.57207	1.11062	229.3	226.2	323.7	0.986481	1.41169	1.43103
docking protein 4	NM_018110	65.5	101.5	106.1	1.54962	1.61985	1.04532	68.3	88.2	96.2	1.29136	1.40849	1.0907	61.1	90.2	145	1.47627	2.37316	1.60754	58.9	118.3	181.1	2.00849	3.0747	1.53085
EST	AL035687	63.5	99.8	73.5	1.57165	1.15748	0.736473	48.9	60.8	121.4	1.24335	2.48262	1.99671	58.5	56.9	49.2	0.97265	0.841026	0.864675	45.8	49.1	89.6	1.07205	1.95633	1.82485
family with sequence similarity 13, member A1	NM_014883	43.8	66.3	80.4	1.5137	1.83562	1.21267	90.1	98.6	135.6	1.09434	1.50499	1.37525	55.3	110.6	170.4	2	3.08137	1.54069	61.1	121	227.4	1.98036	3.72177	1.87934
GCN1 general control of amino-acid synthesis 1-like 1 (yeast)	NM_006836	178.1	183.2	189.6	1.02864	1.06457	1.03493	165.9	148.6	154.5	0.89572	0.931284	1.0397	162.7	209.6	255.1	1.28826	1.56792	1.21708	169.2	235.6	369	1.39243	2.18085	1.56621
HCV NS3-transactivated protein 2	NM_023927	33.7	35.2	72.8	1.04451	2.16024	2.06818	30.7	29.1	38.6	0.947883	1.25733	1.32646	10.8	35.4	36.2	3.27778	3.35185	1.0226	44.1	59.5	100.1	1.34921	2.26984	1.68235
heat shock 70kDa protein 12A	XM_048898	80.1	84.7	89	1.05743	1.11111	1.05077	90.4	67.2	79.9	0.743363	0.88385	1.18899	76.2	77.5	65	1.01706	0.853018	0.83871	68.3	89.6	141.9	1.31186	2.0776	1.58371
hepatocellular carcinoma-associated gene TD26	NM_018687	104.7	84.7	230.8	0.808978	2.20439	2.72491	323	565.2	905	1.74985	2.80186	1.6012	147.2	267.3	388.9	1.8159	2.64198	1.45492	78.7	138.9	292	1.76493	3.71029	2.10223
HESB like domain containing 2	NM_030940	111	139	273.6	1.25225	2.46486	1.96835	81.3	88.7	154.5	1.09102	1.90037	1.74183	100.6	111.7	146.4	1.11034	1.45527	1.31065	126.3	111.7	135.6	0.884402	1.07363	1.21397
Homo sapiens endogenous retrovirus H D1 leader regionintegrase-derived ORF1, ORF2, and putative envelope protein (HSU88895), mRNA	U88895	46.3	63.8	59.3	1.37797	1.28078	0.929467	47.3	49.2	91	1.04017	1.92389	1.84959	52.1	74.3	129.9	1.4261	2.49328	1.74832	99.7	80.6	141.4	0.808425	1.41825	1.75434
hypothetical protein FLJ10357	NM_018071	49.2	66.7	88.7	1.35569	1.80285	1.32984	32.9	57.8	67.4	1.75684	2.04863	1.16609	63.6	81	115.3	1.27358	1.81289	1.42346	52.9	84.4	163	1.59546	3.08129	1.93128
hypothetical protein FLJ22353	NM_024587	58.9	76.4	134.7	1.29711	2.28693	1.76309	136.6	58	95.2	0.424597	0.696925	1.64138	98.6	157.8	153.2	1.60041	1.55375	0.970849	82.7	158.9	258.9	1.9214	3.13059	1.62933
KIAA0738 gene product	NM_014719	79.8	143.9	151.8	1.80326	1.90226	1.0549	93.1	114.3	124.1	1.22771	1.33298	1.08574	40.2	49.1	114.6	1.22139	2.85075	2.33401	68.7	134.3	206.7	1.95488	3.00873	1.53909
lectin, galactoside-binding, soluble, 3 (galectin 3)	NM_002306	201.4	110.1	139.8	0.546673	0.694141	1.26975	238.8	174.5	178.4	0.730737	0.747069	1.02235	163.5	287.9	444.7	1.76086	2.71988	1.54463	368.5	230.5	375.9	0.625509	1.02008	1.6308
LIM and cysteine-rich domains 1	NM_014583	71.3	98.8	99.3	1.38569	1.39271	1.00506	107.6	86.4	89.5	0.802974	0.831784	1.03588	58.9	65.2	90.5	1.10696	1.5365	1.38804	72.1	88.3	145.9	1.22469	2.02358	1.65232
melanoma antigen family D, 4	NM_030801	233.4	284.1	241.9	1.21722	1.03642	0.851461	239.7	274.2	321.5	1.14393	1.34126	1.1725	295.3	324	489.8	1.09719	1.65865	1.51173	219.5	279.9	467.9	1.27517	2.13166	1.67167
NDRG family member 2	NM_016250	41.2	47	61.5	1.14078	1.49272	1.30851	33.2	38.7	33	1.16566	0.993976	0.852713	50.9	75.1	110.2	1.47544	2.16503	1.46738	45.7	74.6	129.6	1.63239	2.83589	1.73727
optineurin	NM_021980	147.1	161.6	129.8	1.09857	0.882393	0.803218	202.8	215.4	181.7	1.06213	0.895957	0.843547	96.3	124.8	194.4	1.29595	2.01869	1.55769	125.5	179.2	298.5	1.42789	2.37849	1.66574
PALM2-AKAP2 protein	NM_007203	139.7	171.2	153.3	1.22548	1.09735	0.895444	171.3	157.7	160.4	0.920607	0.936369	1.01712	81.6	72.9	128.5	0.893382	1.57475	1.76269	79.6	109.8	190.1	1.3794	2.38819	1.73133
phospholipid scramblase 4	NM_020353	23.3	30.9	38.2	1.32618	1.63948	1.23625	38.4	14.8	30.7	0.385417	0.799479	2.07432	19	27.8	66.6	1.46316	3.50526	2.39568	22.5	77.8	172.4	3.45778	7.66222	2.21594
placenta-specific 8	NM_016619	158.8	214.5	275.7	1.35076	1.73615	1.28531	357.3	405.1	517.8	1.13378	1.4492	1.2782	159.9	440.3	653.9	2.7536	4.08943	1.48512	193.4	492.5	831.5	2.54654	4.29938	1.68832
pleckstrin and Sec7 domain containing 4	NM_012455	95.1	83.7	88.4	0.880126	0.929548	1.05615	76.9	92.7	72.5	1.20546	0.942783	0.782093	77.6	81.8	83.3	1.05412	1.07345	1.01834	70.7	109.6	170.3	1.55021	2.40877	1.55383
PP1201 protein	NM_022152	172.2	166.9	223.2	0.969222	1.29617	1.33733	250.3	208.1	229.6	0.831402	0.917299	1.10332	161.5	112.5	329.9	0.696594	2.04272	2.93244	118.4	149.5	168.6	1.26267	1.42399	1.12776
putative protein similar to nessy (Drosophila)	NM_005768	59.8	34.2	65.3	0.571906	1.09197	1.90936	27.1	10.4	16.5	0.383764	0.608856	1.58654	43.1	59.6	104.5	1.38283	2.42459	1.75336	54.9	71.2	75.1	1.2969	1.36794	1.05478
ribonuclease, RNase A family, 4	NM_002937	330.5	342.8	317.3	1.03722	0.960061	0.925613	425	332.8	407.7	0.783059	0.959294	1.22506	222.1	362.1	432.5	1.63035	1.94732	1.19442	250.1	329.4	587.2	1.31707	2.34786	1.78264
S100 calcium binding protein P	NM_005980	1470.3	804.1	1158.6	0.546895	0.788002	1.44087	2008.1	1963.6	1961	0.97784	0.976545	0.998676	556.9	1036.9	1625.7	1.86191	2.9192	1.56785	1330.4	1589.4	3091.8	1.19468	2.32396	1.94526
serine (or cysteine) proteinase inhibitor, clade E (nexin, plasminogen activator inhibitor type 1), member 1	NM_000602	305.4	193.7	623.9	0.63425	2.04289	3.22096	608.3	929	1455.4	1.52721	2.39257	1.56663	98	300.6	597.2	3.06735	6.09388	1.98669	117.2	246.6	835.3	2.1041	7.12713	3.38727
stromal cell protein	NM_018845	57.8	91.3	85.6	1.57958	1.48097	0.937568	44	64	29.7	1.45455	0.675	0.464062	82.6	49.3	77.1	0.596852	0.933414	1.56389	41.9	70.1	117.7	1.67303	2.80907	1.67903
TBC1 domain family, member 4	NM_014832	122.4	149.2	138.3	1.21895	1.1299	0.926944	105	84	104.7	0.8	0.997143	1.24643	128.5	119.9	265	0.933074	2.06226	2.21018	168.5	136.6	138.4	0.810682	0.821365	1.01318
thioredoxin interacting protein	NM_006472	264.1	308	571.8	1.16622	2.16509	1.85649	473.7	412.7	544.3	0.871227	1.14904	1.31888	212.5	304.5	259.9	1.43294	1.22306	0.85353	348.8	370.4	539.1	1.06193	1.54558	1.45545
zinc finger protein 185 (LIM domain)	NM_007150	54.5	83	88.3	1.52294	1.62018	1.06386	31.6	55.5	47.7	1.75633	1.50949	0.859459	31.2	71	53.7	2.27564	1.72115	0.756338	32.5	56.5	102.2	1.73846	3.14462	1.80885
